# Supplementary material for: Structure Determination of Tegoprazan((S)-4-((5,7-difluorochroman-4-yl)oxy)-N,N,2-trimethyl-1H-benzo[d]imidazole-6-formamide) Polymorphs A and B by Laboratory X-Ray Powder Diffraction
Source: Molecules. 2025 Mar 30;30(7):1538. doi: 10.3390/molecules30071538 (PMC11990383; doi:10.3390/molecules30071538)
Supplement: Supplementary file 1 [file molecules-30-01538-s001.zip]

Archive with 1 entries (1 files):
- molecules-3467479-supplementary.pptx
